# Supplementary material for: Relative mortality in soft tissue sarcoma patients: a Danish population-based cohort study
Source: BMC Cancer. 2014 Sep 19;14:682. doi: 10.1186/1471-2407-14-682 (PMC4177240; doi:10.1186/1471-2407-14-682)
Supplement: Supplementary file 1 — Additional file 1: Table 1: The ICD-8 and ICD-10 codes used to calculate the Charlson Comorbidity Index and the matching scores for the 19 medical conditions. (XLSX 12 KB) [file 12885_2013_4859_MOESM1_ESM.xlsx]

## Sheet: Ark1
Additional file 1. ICD-8 and ICD-10 codes used to calculate the Charlson Comorbidity Index and matching scores for the 19 medical conditions.
Condition	ICD-8	ICD-10	Score
Myocardial Infarct	410	I21; I22; I23	1
Congestive heart failure	427.09; 427.10; 427.11; 427.19; 428.99; 782.49	I50; I11.0; I13.0; I13.2	1
Peripheral vascular disease	440-445	I70; I71; I72; I73; I74; I77	1
Cerebrovascular disease	430-438	G45-G46; I60–I69	1
Dementia	290.09–290.19; 293.09	F00–F03; F05.1; G30	1
Chronic pulmonary disease	490–493; 515–518	J40–J47; J60–J67; J68.4; J70.1; J70.3; J84.1; J92.0; J96.1; J98.2; J98.3	1
Connective tissue disease	135.99; 446; 712; 716; 734	D86; M05-M06; M08-M09; M30-M36	1
Ulcer disease	530.91; 530.98; 531–534	K22.1; K25–K28	1
Mild liver disease	571; 573.01; 573.04	B18; K70.0–K70.3; K70.9; K71; K73-K74; K76.0	1
Diabetes	249.00; 249.06; 249.07; 249.09; 250.00; 250.06; 250.07; 250.09	E10.0, E10.1; E10.9; E11.0; E11.1; E11.9; E14.0; E14.1; E14.9	1
Hemiplegia	344	G81-G82	2
Moderate/severe renal disease	403; 404; 580–583; 584; 590.09; 593.19; 753.10–753.19; 792	I12-I13; N00–N05; N07; N11; N14; N17–N19; Q61	2
Diabetes with end organ damage	249.01–249.05; 249.08; 250.01–250.05; 250.08	E10.2–E10.8; E11.2–E11.8; E14.2–E14.8	2
Any tumor *	140–169; 172-192.48; 193-194	C00-C39; C42-C46; C48; C50-C75	2
Leukemia	204–207	C91–C95	2
Lymphoma	200–203; 275.59	C81–C85; C88; C90; C96	2
Moderate/severe liver disease	070.00; 070.02; 070.04; 070.06; 070.08; 456.00–456.09; 573.00	B15.0; B16.0; B16.2; B19.0; I85; K70.4; K72; K76.6	3
Metastatic solid tumor	195–199	C76–C80	6
AIDS	079.83	B21–B24	6
NOTES: Abbreviations: ICD=International Classification of Diseases, AIDS=acquired immunedeficiency syndrome. * Excluding tumors in soft tissue and bone (ICD-8; 170, 171, 192.49-99 and ICD-10; C40-C41, C47, C49)
